# Supplementary material for: Chaos Caused by Different Cutoff Dates: Relative Age Effects and Redshirting in Collegiate Volleyball in the United States
Source: Sports (Basel). 2025 Feb 11;13(2):53. doi: 10.3390/sports13020053 (PMC11861495; doi:10.3390/sports13020053)
Supplement: Supplementary file 1 [file sports-13-00053-s001.zip]

Archive with 1 entries (1 files):
- sports-3355652-supplementary.xlsx
