# Supplementary material for: Chaos Caused by Different Cutoff Dates: Relative Age Effects and Redshirting in Collegiate Volleyball in the United States
Source: Sports (Basel). 2025 Feb 11;13(2):53. doi: 10.3390/sports13020053 (PMC11861495; doi:10.3390/sports13020053)
Supplement: Supplementary file 1 [file sports-13-00053-s001.zip › sports-3355652-supplementary.xlsx]

## Sheet: Men
Month	Date	Year	Class	Home State	Freshman Redshirt (0=no, 1=yes)
11	10	1996	3	CA	0
11	5	1997	5	IL	0
12	14	1997	5	MO	0
10	11	1997	4	CA	0
9	16	1998	4	MO	1
12	27	1998	4	NY	0
9	22	1998	4	PA	0
10	8	1998	4	HI	0
6	26	1998	3	CA	0
5	20	1998	2	AZ	0
12	18	1998	4	NY	0
7	30	1998	4	PA	1
3	2	1998	R-4	PA	0
11	10	1998	4	FL	0
2	13	1998	4	FL	0
10	6	1998	2	CT	0
8	8	1998	R-3	CA	1
7	1	1998	4	CA	0
1	28	1998	4	CA	0
6	5	1998	4	CA	0
8	10	1998	4	CA	0
1	1	1998	R-4	CA	JuCo
8	11	1999	4	IL	0
2	19	1999	4	IL	0
1	8	1999	4	CA	0
2	9	1999	4	HI	0
2	25	1999	4	WA	0
9	17	1999	3	PA	0
10	20	1999	3	CO	0
9	15	1999	3	AZ	0
4	8	1999	R-3	CA	0
3	13	1999	4	FL	0
1	12	1999	3	IL	0
7	25	1999	2	OH	0
7	23	1999	3	OH	0
6	20	1999	4	CT	0
11	28	1999	3	VA	0
5	5	1999	3	PA	0
1	21	1999	3	PA	0
9	16	1999	4	CA	0
9	8	1999	2	CA	0
10	23	1999	1	CA	0
11	27	1999	2	HI	0
5	2	1999	1	CA	0
6	28	1999	3	CA	0
9	7	1999	3	WI	0
7	23	1999	R-3	IL	1
1	23	1999	R-3	CA	0
2	12	1999	4	CA	0
4	18	1999	R-3	CA	0
6	23	1999	4	CA	0
9	23	2000	2	CA	0
11	7	2000	3	CA	0
6	20	2000	R-1	CA	1
6	6	2000	3	CA	0
9	8	2000	3	NY	0
5	21	2000	3	PA	0
11	18	2000	R-1	CA	1
11	1	2000	R-1	TX	0
5	27	2000	2	TN	0
6	15	2000	1	OH	0
12	13	2000	1	OH	0
6	13	2000	2	OH	0
10	13	2000	2	IL	0
3	6	2000	3	VA	0
12	6	2000	2	PA	0
4	12	2000	3	CA	0
7	22	2000	3	CA	0
7	26	2000	2	TN
10	16	2000	1	IL
4	14	2000	3	GA
6	30	2000	3	NV	0
1	5	2000	1	CA	0
4	30	2000	1	CA	0
4	18	2000	1	AZ	0
11	24	2000	2	MD	0
12	18	2000	2	CA	0
1	19	2000	3	HI	0
11	19	2000	2	CA	0
3	25	2000	3	CA	0
2	9	2001	2	CA	0
2	1	2001	2	CA	0
9	22	2001	1	HI	0
10	10	2001	R-1	NY	1
7	7	2001	2	NY	0
7	19	2001	2	NY	0
4	7	2001	2	NY	0
2	11	2001	2	NY	0
10	4	2001	2	NY	0
10	1	2001	1	IL	0
7	11	2001	R-1	IL	1
11	27	2001	1	IL	0
12	20	2001	1	FL	0
6	3	2001	R-1	VA	1
10	22	2001	1	FL	0
12	16	2001	1	FL	0
3	29	2001	2	FL	0
3	22	2001	1	OH	0
3	19	2001	1	OH	0
7	10	2001	1	OH	0
1	22	2001	1	OH	0
3	8	2001	2	IL	0
11	24	2001	1	MA	0
12	25	2001	1	NJ	0
2	27	2001	2	NY	0
3	22	2001	2	NY	0
10	25	2001	1	NY	0
11	12	2001	1	PA	0
10	17	2001	1	LA	0
7	24	2001	2	VA	0
7	5	2001	2	VA
8	15	2001	2	FL
10	12	2001	1	TX	0
2	20	2001	2	VA
3	1	2001	1	LA	0
5	30	2001	2	MD
9	6	2001	1	CA	0
10	15	2001	1	CA	0
10	9	2001	1	CA	0
1	16	2001	1	CA	0
2	5	2001	1	CA	0
6	12	2001	1	CA	0
7	8	2001	1	CA	0
8	2	2001	1	CA	0
11	12	2001	1	NY	0
10	3	2001	1	CA	0
1	4	2001	R-1	CA	1
2	13	2001	2	CA	0
8	27	2002	1	IL	1
1	25	2002	1	CA	1
7	30	2002	1	CA	0
8	30	2002	1	CA	0
5	31	2002	1	NY	0
2	6	2002	R-1	WI	1
8	21	2002	1	CA	0
1	4	2002	1	FL	0
6	12	2002	1	CT	0
4	4	2002	1	FL	0
5	23	2002	1	CO
1	30	2002	1	CA	0
2	28	2002	1	CA	0
5	11	2002	1	CA	0
7	7	2002	1	IL	0
2	27	2002	1	CA	0
4	30	2002	1	CA	0
8	1	2002	1	HI	0
12	12		1	CA	0
9	29		R-1	IL	0
9	20		1	CA	1
11	22		R-2	CA	1
11	12		3	CA	0
1	30		1	CA	0
1	23		4	CA	0
2	9		R-2	CA	1
3	24		4	CA	0
3	2		3	CA	0
12	1		R-2	TX	1
6	5		3	CA	0
6	27		4	CA	0
7	22		3	CA	0
7	2		3	CA	0
7	19		4	CA	0
11	25		R-3	PA	1
2	20		3	NY	0

## Sheet: Women
Month	Date	Year	Class	Home State	Freshman Redshirt (0=no, 1=yes)
8	5	1999	4	AZ	0
9	14	1999	4	AZ	0
3	3	1999	4	MI	0
6	19	2000	3	NC	0
3	28	2000	3	NC	0
12	16	1999	3	NC	0
2	24	2000	3	NC	0
12	29	1999	3	CA	0
1	12	2001	2	IL	0
4	30	2001	2	IL	0
10	31	2000	R-1	IN	1
2	15	2001	2	MI	0
1	27	2000	R-2	MN	1
2	15	2001	2	OH	0
3	2	2001	2	OH	0
7	25	1999	3	IL	0
7	11	2001	2	IN	0
7	8	1999	4	IN	0
1	27	1999	4	IN	0
10	31	2000	2	KY	0
9	28	2000	2	KY	0
8	27	2000	3	TN	0
4	14	2002	1	WI	0
11	30	2000	2	WI	0
2	19	2002	1	FL	1
4	2	2002	1	FL	1
2	5	2001	3	FL	0
12	15	1999	3	GA	0
2	16	2000	3	KY	0
10	24	2001	1	SC	0
2	18	2002	1	TX	1
8	7	2001	2	TX	0
6	14	1999	4	TX	0
7	20	2001	2	CA	0
5	23	1999	4	CA	0
11	15	2001	2	CA	0
12	7	2000	2	CA	0
6	2	2000	3	CA	0
6	20	2000	3	CA	0
4	16	2001	2	CA	0
11	10	1999	R-2	CO	0
10	30	2000	2	IL	0
12	10	1999	3	IN	0
7	22	1999	4	MI	0
2	27	1999	4	NC	0
5	27	2000	3	CA	0
9	11	2001	1	FL	0
2	25	2000	3	FL	0
6	13	2001	2	GA	0
2	4	2000	3	IN	0
9	19	2001	2	MI	0
11	2	2001	2	MI	0
11	29	1999	3	MI	0
11	18	1999	3	MO	0
12	29	1999	3	NC	0
11	5	2000	2	WI	0
11	9	2001	1	IA	0
2	18	2000	3	IL	0
7	30	2002	1	IL	0
5	28	2000	3	IL	0
12	9	2000	2	IL	0
5	19	2002	1	FL	0
12	31	1999	3	GA	0
10	26	1998	4	IL	0
5	17	2001	2	IL	0
4	2	2001	2	IL	0
2	24	2002	1	IL	0
10	18	2000	2	IL	0
12	27	2000	3	MI	0
11	5	1999	3	NE	0
4	4	2002	1	SC	0
8	8	2000	3	SC	0
2	10	2002	1	SC	0
12	14	1998	4	TN	0
1	25	1999	4	TX	0
11	19	1998	4	TX	0
5	2	2000	3	TX	0
8	25	2000	2	NY	0
8	3	2001	2	OH	0
10	1	2001	1	OH	0
7	20	2002	1	OH	0
8	17	2000	3	OH	0
3	31	2001	2	OH	0
9	12	2000	2	OH	0
7	28	2000	3	OH	0
9	10	2001	1	OH	0
8	10	2001	2	PA	0
10	20	2001	1	PA	0
6	21	2001	2	VA	0
1	21	1998	4	CA	1
5	25	1999	4	CA	0
1	22	2000	2	CA	0
3	8	2002	1	CA	0
9	24	2002	1	CO	0
2	9	2000	3	IL	0
9	7	2001	1	MN	0
6	25	2001	1	NE	0
8	30	2001	2	OK	0
11	26	2001	1	OR	0
9	29	2000	2	TX	0
10	30	2001	1	TX	0
8	3	2000	1	WA	1
11	15	1999	2	WA	1
12	27	2001	1	WI	0
10	2	2000	2	AZ	0
1	18	2002	1	CA	0
4	25	1999	4	CA	0
7	17	2001	2	CA	0
1	3	2002	1	CA	0
7	2	1999	4	CO	0
12	11	2000	2	CT	0
11	18	1999	3	FL	0
2	25	2000	3	FL	0
10	20	2000	2	HI	0
3	14	2002	1	NY	0
1	13	2002	1	NY	0
8	17	1999	4	TX	0
4	22	2002	2	TX	0
10	19	2001	1	TX	0
3	22	2001	2	VA	0
11	17	2000	3	GA	0
9	20	2000	3	MD	0
10	4	1999	3	OH	0
1	1	2000	3	TX	0
1	26	2000	3	UT	0
12	20	2000	3	VA	0
1	22	1999	R-3	AZ	1
11	3	2001	1	AZ	1
12	20	2000	R-2	AZ	1
5	16	1998	4	CA	JCo
9	11	1999	3	CA	JCo
9	18	1998	4	CA	0
6	29	1999	3	CA	0
5	6	2002	1	MD	1
12	12	1999	4	UT	0
5	7	2001	2	GA	0
3	31	2000	3	MD	0
10	25	1999	4	MD	0
11	14	2000	2	MD	0
5	8	2001	2	MD	0
6	25	1999	4	AZ	0
1	25	2001	2	AZ	0
10	26	1999	3	AZ	0
4	25	2001	2	AZ	0
4	14	2000	3	CA	0
8	29	1999	3	HI	0
8	11	2002	1	ID	0
3	17	1998	3	ID	0
6	21	2000	3	NV	0
10	10	1999	3	NV	0
4	11	2002	1	UT	0
9	9	1997	4	UT	0
11	11	1998	4	UT	0
9	24	2001	1	UT	0
1	30	2002	1	UT	0
7	1	2000	2	UT	0
10	12	1998	4	WA	0
9	19	1998	4	GA	0
8	6	1999	3	MO	0
1	3	2000	3	NC	0
5	3	2000	3	NY	0
5	18	2000	3	TX	0
2	11	1999	4	TX	0
10	27	1999	3	CO	0
4	16	2001	2	FL	0
2	14	2001	2	FL	0
1	27	1999	4	FL	0
11	21	1998	4	FL	0
4	8	2002	1	FL	0
2	27	1999	4	IN	0
11	11	2001	1	IN	0
7	28	2000	1	OH	1
1	19	2001	2	OH	0
2	1	2000	3	OH	0
11	21	2000	3	VA	0
11	27	2000	1	WI	1
6	23	2000	2	FL	1
1	3	2002	1	FL	0
11	18	2002	1	GA	0
7	29	2001	2	GA	0
1	19	2001	2	TX	0
2	15	2000	3	WI	0
6	20	1998	4	AZ	0
11	20	2001	1	FL	0
12	20	2001	1	GA	0
10	17	2000	1	IL	1
9	13	1999	3	KY	0
9	15	2001	2	MI	0
1	14	2002	1	NC	0
9	3	2002	1	NC	0
6	2	1999	4	NC	0
4	10	2002	1	NC	0
3	5	1998	4	SC	1
11	3	2000	2	SC	0
12	6	2000	2	TN	0
1	11	2000	3	CA	0
11	9	1999	3	CA	0
9	24	1999	3	FL	0
5	5	2002	1	PA	0
11	28	2000	2	VA	0
9	27	2002	1	VA	0
9	11	2001	2	VA	0
12	2	2001	1	VA	0
12	27	2000	2	VA	0
12	27	2000	2	VA	0
3	20	2001	2	VA	0
12	7	2000	2	CO	0
12	11	1999	3	FL	0
7	23	1999	4	IL	0
11	12	1999	3	KY	0
2	12	1998	4	KY	0
9	16	2001	2	NJ	0
4	2	2000	3	NY	0
6	1	2000	3	TN	0
8	27	2000	3	VA	0
5	22	2001	1	CO	0
11	20	1998	3	FL	1
9	14	2000	2	FL	0
2	6	2001	2	FL	0
5	30	2002	1	FL	0
7	8	2000	3	GA	0
3	12	2001	2	GA	0
9	11	2002	1	GA	0
5	15	2000	3	GA	0
6	2	2000	3	GA	0
3	2	2000	3	GA	0
3	2	2000	3	IL	0
3	11	1999	4	IL	0
8	30	1998	4	MO	0
5	11	2001	1	NC	0
4	11	2000	3	OH	0
4	24	2002	1	AZ	0
10	19	1999	3	CO	Juco
8	18	1999	4	FL	Juco
2	18	1999	4	FL	Juco
1	9	2001	2	GA	0
11	24	2002	1	GA	0
9	9	2001	1	GA	0
10	21	1998	4	GA	0
10	19	1998	4	GA	0
9	20	1999	3	NC	Juco
3	29	2001	1	NC	0
9	27	2002	1	SC	0
3	21	2002	1	TX	0
2	26	1999	4	CA	0
9	15	1999	3	GA	0
8	15	2000	3	IL	0
1	18	2002	1	IN	0
6	8	2001	1	IN	0
8	23	2001	1	KS	0
5	14	2001	2	KS	0
2	9	2001	2	KY	0
9	3	1999	3	KY	0
9	25	2001	1	KY	0
3	7	2000	3	KY	0
7	8	1999	4	SC	0
12	30	2001	1	SD	0
3	16	2001	2	TX	0
12	14	1999	3	WI	0
5	15	2000	3	WI	0
11	5	2001	1	FL	0
10	17	2001	1	FL	0
9	12	2001	2	FL	0
11	14	1999	3	FL	0
7	12	2000	3	Ga	0
10	21	1998	4	IN	0
2	17	2001	2	KY	0
3	6	2002	1	MI	0
1	18	2002	1	MS	0
2	9	2001	2	MS	0
4	2	2000	3	NC	0
3	31	2000	3	SC	0
12	1	2000	2	SC	0
3	9	1999	3	TX	0
8	19		4	CA	0
6	26		2	IL	0
5	4		3	LA	0
5	14		4	TX	0
12	12		3	TX	0
11	3		4	TX	0
10	6		3	TX	0
4	18		2	TX	0
7	10	2000	3	CA	0
3	28	2002	1	IA	0
5	28	2002	1	IL	0
4	8	1999	4	IL	0
11	4	1998	3	IN	0
4	6	2001	2	KS	0
2	15	2002	1	KS	0
12	25	2000	2	KS	0
6	7	1998	4	MO	0
11	6	2000	2	MO	0
9	7	2001	1	MO	0
3	8	2001	2	MO	0
7	29	2000	3	MO	0
2	7	2002	1	NV	0
9	30	2001	1	OK	0
6	21	2001	2	TX	0
4	16	2000	3	FL	0
7	7	2000	3	GA	0
6	3	1999	4	IN	0
4	21	1999	4	MD	0
1	30	2001	2	MD	0
4	10	2002	1	MD	0
7	30	2000	3	MD	0
1	25	2002	1	MD	0
7	24	1998	4	MI	0
7	19	1999	4	MI	0
11	28	1999	3	NJ	0
5	2	2002	1	OH	0
9	5	2002	1	OH	0
8	16	2001	2	VA	0
2	21	2001	2	CA	0
10	14	1998	R-3	IL	1
4	3	1999	3	IL	0
8	23	2002	1	IL	0
10	9	1998	4	IL	0
2	27	2002	1	IL	0
7	3	2002	1	TN	0
2	4	1999	4	TN	0
6	5	2002	1	TX	0
4	14	2000	3	WI	0
8	12	1999	4	AZ	0
8	2	2001	2	GA	0
1	28	1999	4	IL	0
2	3	1999	4	IL	0
10	26	2000	2	IN	0
4	10	2001	2	LA	0
7	7	2000	3	LA	0
10	13	1999	3	LA	0
10	3	2000	2	LA	0
1	10	2002	1	LA	0
12	11	1998	4	MO	0
7	6	2000	3	TX	0
3	27	2002	1	TX	0
11	20	1998	3	TX	0
4	16	1999	4	AZ	0
3	7	2002	1	AZ	0
8	15	2002	1	CA	0
9	22	2002	1	CA	0
12	31	2001	2	DE	0
4	24	2000	3	FL	0
1	31	2001	2	KY	0
3	23	2002	1	MD	0
6	18	2002	1	OH	1
7	9	1999	4	TX	0
11	24	2001	1	TX	0
4	22	2000	R-2	TX	0
6	10	1998	R-4	VA	1
3	13	1999	4	VA	0
7	1	2002	1	GA	0
5	21	2002	1	MN	0
2	9	1999	4	MO	0
10	10	1999	4	NC	0
9	19	1999	R-3	OH	1
8	12	2000	3	OH	0
6	11		R-2	AZ	1
4	25		1	AZ	0
10	27		2	AZ	0
1	6		3	AZ	0
9	25		2	AZ	0
8	14		1	AZ	0
12	23		4	AZ	0
6	29		2	CA	0
2	6		3	CA	0
11	15		1	CO	0
8	26		1	CO	0
3	27		1	CO	0
2	19		3	CO	0
4	23	2003	1	AR	0
10	7	1999	R-2	LA	1
11	18	2000	2	TX	0
7	19	2002	1	TX	0
7	5	2002	1	TX	0
1	14	2002	1	TX	0
2	21	2001	2	TX	0
7	31	2001	2	TX	0
9	5	2001	1	TX	0
12	20	1998	4	TX	0
1	30	2000	3	TX	0
6	1	2001	R-1	GA	1
6	30	1999	4	GA	0
9	18	1998	4	KY	0
2	19	1998	R-3	MI	1
10	13	2000	2	MI	0
9	3	2000	2	MI	0
9	26	2002	1	NE	0
11	7	2001	1	NE	0
11	5	2000	2	OH	1
12	7	2001	1	OH	0
11	8	1999	3	OH	0
3	22	2000	3	OH	0
7	30	2000	3	OH	0
11	5	2000	2	OH	0
12	31	1998	4	OH	0
10	19	1999	3	TX	0
4	23	1999	3	AZ	1
3	20	2000	R-2	AZ	1
3	9	2001	2	IL	0
6	14	2002	1	NY	0
3	19	1999	4	OR	0
5	29	2002	1	OR	0
5	27	2002	1	TX	0
2	25	2002	1	TX	0
9	20	1998	4	TX	0
1	21	2000	3	CA	0
12	12	2000	2	CA	0
3	4	2001	2	FL	0
1	29	2002	1	GA	0
9	18	2001	2	MN	0
9	3	1999	5	MO	0
7	14	1999	4	CA	0
12	13	2001	2	HI	0
4	10	2002	1	IL	0
7	10	2000	3	NE	0
10	26	2000	2	OH	0
11	8	2000	2	OH	0
3	10	1998	R-4	PA	1
8	2	2000	R-1	PA	1
8	20	1999	4	TX	0
7	30		1	GA	0
9	8		4	TX	0
12	12		4	TX	0
8	10		1	TX	0
7	19		1	TX	0
4	1		2	TX	0
5	11		4	TX	0
4	1		2	TX	0
9	30		3	TX	0
7	31		2	TX	0
1	12		2	TX	0
10	13		2	TX	0
1	12		2	TX	0
7	31		3	TX	0
9	17	1998	4	CA	0
2	13	1999	4	CA	0
3	18	1999	4	CA	0
12	22	1999	3	FL	0
2	26	2000	3	TX	0
8	2	2001	2	CA	0
10	3	2000	2	CA	0
8	4	1998	5	IL	1
5	22	2000	3	IL	0
11	4	1999	3	IL	0
11	1	1998	4	MN	0
3	10	2001	2	MO	0
3	27	2000	3	NY	0
7	17	2001	2	NY	0
5	20	2002	1	OH	0
10	1	2002	1	OH	0
1	15	2001	2	PA	0
3	11	2001	2	TX	0
11	11	1999	3	AL	0
3	23	2001	2	CA	0
10	21	1999	3	FL	0
11	6	1999	3	FL	0
1	9	2001	2	IL	0
2	17	2000	3	IL	0
11	17	1998	4	KY	0
9	7	1999	3	MO	0
2	20	2002	2	NC	0
5	6	2000	4	VA	0
11	14		4	CO	0
1	12		4	MI	0
11	9	2002	1	NY	0
11	16		3	OH	0
10	26		4	OH	0
4	21		4	OH	0
2	11		3	OH	0
1	22	2002	1	OH	0
5	31	2002	1	OH	0
11	21		4	PA	0
10	19		4	PA	0
6	12		3	PA	0
2	6		2	PA	0
5	22		3	WI	0
10	6	2000	2	CA	0
11	8	2001	1	IL	0
4	3	2002	1	IL	0
12	6	1999	3	IN	0
1	6	2001	2	IN	0
2	7	2001	2	MN	0
1	26	2001	2	OH	0
10	21	2000	2	OH	0
3	19	1999	4	PA	0
11	30	1999	3	TX	0
10	21	1999	3	UT	0
8	8	2001	2	AR	0
1	29	2002	1	FL	0
9	11	2000	3	GA	0
7	12	2000	3	IA	1
8	17	2000	3	IA	0
8	6	2000	2	IL	0
6	4	1999	4	IL	0
12	22	1998	4	IL	0
1	18	2002	1	IL	0
2	1	2002	1	KS	0
5	31		2	MD	0
10	14		4	MO	0
8	27	2000	2	MO	0
3	15	2000	3	MO	0
7	12	2002	1	NE	0
3	18	2001	2	TX	0
1	28	2000	R-2	WI	0
11	17	1998	4	AL	0
10	21	1998	R-3	IA	0
3	13	2002	1	IL	0
5	25	2002	1	IL	0
9	24	1998	4	IL	0
7	2	2002	1	IL	0
11	11	2001	1	IN	0
3	29	2001	R-1	WI	1
4	20	1999	4	AZ	0
2	19	2002	1	LA	0
12	28	2001	1	LA	0
4	13	1999	4	TN	0
6	30	1999	4	TX	0
7	4	2002	1	TX	0
10	19	1999	3	TX	0
11	7	2000	2	TX	0
2	1	2000	3	TX	0
5	9	1999	4	TX	0
8	1	2000	3	TX	0
3	13	2002	1	TX	0
12	14	1999	3	TX	0
5	15	2000	3	TX	0
8	14	2001	1	CA	0
12	2	2002	1	CA	0
11	24	2001	1	CO	0
7	19	2002	1	CO	0
4	29	2000	2	NJ	0
12	25	2001	1	NY	0
11	2	2001	1	TX	0
12	7	1998	4	TX	0
5	18	2001	2	TX	0
2	2	2001	2	TX	0
9	15	2002	1	MO	0
10	15	2002	1	NY	0
10	25	2001	1	OH	0
2	23	2002	1	PA	0
1	13	2002	1	TN	0
5		2001	2	CA	0
6		2001	2	FL	0
6		2002	1	GA	0
10		2001	2	MN	0
11		2000	2	NY	0
1		2002	1	OH	0
10		1999	4	TN	0
1	18	1999	3	HI	1
3	17		3	OK	0
10	25		3	OK	0
12	26		3	OK	0
11	16	2000	2	TX	0
8	2	2002	1	TX	0
10	30		3	TX	0
1	14	2002	1	TX	0
9	3	1998	4	TX	0
11	21	2000	2	TX	0
7	13	2000	3	TX	0
9	5	2001	1	TX	0
10	23		4	TX	0
3	18		1	TX	0
12	9		3	TX	0
4	16	2001	2	IA	0
12	9	2001	1	IL	0
8	4	2002	1	IL	0
3	3	2001	2	KY	0
3	16	2001	2	MI	0
12	4	2000	2	TN	0
5	15	2002	1	TN	0
11	16	2000	2	TN	0
1	15	2002	1	WI	0
8	8	1998	5	CA	0
12	27	1999	3	CA	0
10	7	1999	3	IN	0
11	23	2000	3	NY	0
12	10	1999	3	TX	0
11	24	2000	2	TX	0
6	27	2001	2	TX	0
11	20	1998	3	TX	0
9	22	2001	1	WA	0
5	10		3	TX	0
12	10	1998	4	TX	0
12	29	2000	2	TX	0
7	31	2000	3	TX	0
11	17	1999	3	TX	0
1	5	2000	3	TX	0
2	6	2001	2	TX	0
2	26	2002	1	TX	0
8	2	1999	4	TX	0
2	20	2001	2	TX
10	5	2000	3	TX	1
7	25	2000	R-2	TX	1
12	17	2000	R-1	TX	1
8	8	2000	3	TX	0
1	15	2001	2	TX	0
11	23	1999	3	AZ	0
2	12	2000	3	HI	0
9	22	1999	3	TN	0
12	28	1998	4	TX	0
10	19	1998	4	TX	0
6	25	2001	2	TX	0
8	30	1999	R-3	TX	0
12	3	1998	4	TX	0
1	6	2000	3	TX	0
9	13	2001	1	TX	0
11		2000	2	TX	0
10	23	2001	1	TX	0
1	22	2000	3	TX	0
12	3	2001	1	TX	0
10	29	1999	3	TX	0
3	9	2000	3	TX	0
3	19	2001	2	TX	0
3	14	2001	2	CA	0
8	6	1999	4	FL	0
5	13		R-2	FL	0
6	6	2001	2	FL	0
4	5	2000	3	GA	0
2	23	2001	2	IL	0
4	6	2000	3	IN	0
7	18	2000	R-2	KS	1
5	12	2002	1	OH	0
10	16	2000	2	TX	0
3	18	2000	3	WY	0
4	28	2000	3	AL	0
7	28	2000	3	AL	0
10	7	1999	3	GA	0
6	14	1999	4	GA	0
7	13	2000	3	GA	0
6	20	2002	1	GA	0
6	7	2002	1	GA	0
5	9	2000	3	GA	0
12	5	1999	3	NC	0
5	3	2002	1	NC	0
11	29	2001	1	SC	0
2	14	2000	3	TN	0
5	10	2000	3	TX	0
12	17	1998	4	FL	0
3	5	1999	4	KS	0
8	27	1999	4	TX	0
2	27	2001	2	AL	0
8	15	1997	R-4	FL	0
4	13	2001	2	NC	0
3	30	1997	R-4	NC	0
1	25	2001	2	NV	0
12	1	1999	3	NV	0
5	31	2000	3	SC	0
11	7	2001	1	TX	0
8	16	2001	1	TX	0
5	18		2	TX	0
7	19	2002	1	TX	0
11	23	2000	2	TX	0
12	18	1998	4	CA	0
8	12	2000	3	CA	0
2	18	2000	R-2	MN	1
10	14	1999	3	TX	0
11	10	1998	4	TX	0
9	13	2000	R-1	FL	1
6	21	2001	2	FL	0
10	19	1999	2	FL	0
8	15	2001	2	FL	0
9	30	2001	1	IL	0
8	21	2000	2	KS	0
11	9	2000	2	MI	0
6	26	2001	2	MI	0
9	9	1999	2	MN	0
2	27	2002	1	MO	0
2	15	2000	3	TX	0
5	22	2001	2	TX	0
2	27	2002	1	AL	0
9	28	1999	3	CA	0
10	19	2002	1	FL	0
11	1	2000	2	IL	0
10	1	2001	1	IL	0
12	12	2000	2	OH	0
10	27	2000	2	TN	0
9	3	1997	5	TX	0
10	1	1997	5	TX	0
11	28	2000	2	TX	0
11	1	2001	1	TX	0
5	5	2001	2	TX	0
4	12		2	AL	0
4	5		3	CO	0
10	16		2	OH	0
5	5		R-1	TX	1
10	25		1	TX	0
6	24		4	TX	0
8	28		2	TX	0
11	22		3	TX	0
4	7		1	TX	0
10	25		1	TX	0
10	5	2000	2	AZ	0
5	14	2002	1	CA	0
5	31	2001	R-1	CA	0
10	22	2002	1	CA	0
2	17	2000	3	CA	0
8	30	2002	1	ND	0
7	21	1999	4	OR	0
10	19	1999	3	WA	0
4	9		1	AR	0
5	3		1	CO	0
1	30		3	HI	0
10	3	1999	3	LA	0
11	29		1	NY	0
3	1		1	TX	0
3	11	1999	4	MO	0
10		2000	2	WI	0
12	24		1	CA	1
10	30		3	CA	0
12	2		3	CA	0
4	9		2	CA	0
4	20		2	CA	0
10	9		4	CA	0
2	22		3	CA	0
11	14		4	CA	0
2	23		3	CA	0
4	18		1	CA	0
1	16		2	CA	0
8	31		2	CA	0
10	16		1	CA	0
5	20		1	CA	0
4	8		5	CA	0
10	1		R-1	NV	1
11	26	2001	1	AZ	0
2	6	2001	1	CA	1
11	11	2000	1	CA	1
8	28	2001	1	CA	1
3	13	2001	2	CA	0
7	21	2001	1	CA	0
5	24	2000	3	CA	0
5	18	1999	4	CA	0
9	4	2002	1	CA	0
8	8		1	CA	0
4	5	2001	2	CA	0
11	13	2001	1	CA	0
8	28	1998	4	CA	0
6	15	2002	1	CA	0
12	4	1999	2	CA	0
8	24	2000	2	IL	1
7	27	2001	2	UT	0
1	12	1998	4	VA	0
3	24	1999	4	FL	0
12	28	2001	1	FL	0
10	20	1998	4	FL	0
6	21	2001	2	IA	0
1	31	2001	2	MN	0
2	12	2001	2	TX	0
4	23	2000	R-2	KS	0
8	24	2001	2	KY	1
8	9	1999	2	KY	0
4	13	2000	3	MI	0
5	3	2002	1	NJ	0
12	24	1999	R-2	OH	1
4	18	2003	1	OH	1
9	16	1999	4	OH	1
3	31	2001	2	OH	0
5	8	2002	1	OH	0
8	11	2000	3	OH	0
11	17	1999	3	OH	0
8	3	2000	3	SC	0
7	23	2001	2	TX	0
10	19	1998	R-3	CO	0
1	4	1999	R-3	CO	0
6	30	2002	1	DE	0
7	8	2002	1	MO	0
6	26	2002	1	NC	0
7	3	2002	1	PA	0
9	16	2001	1	PA	0
6	10	1999	4	TX	0
9	14	2000	2	TX	0
4	18	2001	2	VA	0
9	22	1998	4	CO	0
6	4	2001	1	CO	0
12	19	1998	4	IA	0
7	10	1999	4	IA	0
4	25	2002	1	IL	0
7	17	1999	4	IN	0
7	3	2001	1	KS	0
11	18	1998	4	MN	0
1	9	2001	2	AZ	0
10	5	1999	3	CA	0
10	26		4	CA	0
4	14	2000	3	CA	0
1	20		4	CA	0
1	26	2002	1	FL	0
10	30	2000	R-1	GA	1
3	29	2002	1	GA	1
8	1	1999	4	GA	0
2	6	2001	2	GA	0
6	16	2002	1	GA	0
12	28	1998	R-3	GA	0
4	5	1999	R-3	IL	1
11	21	1999	3	IN	0
2	17	2001	2	OH	0
1	8		R-4	TX	1
8	2	2001	2	TX	0
10	4	2002	1	TX	0
8	8	2002	1	CA	0
2	3	2001	2	CO	0
5	21	1999	4	FL	0
8	27	1999	3	LA	1
6	14	2002	1	LA	0
6	15	1999	4	LA	0
5	16	2002	1	MD	0
11	27	2001	1	MO	0
5	26	2002	1	MO	0
6	23	2000	2	TX	1
3	30	1999	4	TX	0
1	22	2002	1	TX	0
10	4	1999	3	TX	0
2	12	2001	2	TX	0
7	28	2000	3	TX	0
3	5	2002	1	TX	0
4	28	2000	3	TX	0
11	4	1998	4	TX	0
6	23	1999	4	MD	0
12	7	1999	3	CA	0
2	22	2001	2	CA	0
5	19	2002	1	IN	0
4	21	2001	R-1	MI	1
6	15	2002	1	MI	0
12	15	2000	2	MI	0
10	15	1999	3	MI	0
5	8	2001	2	MI	0
6	10	2002	1	MI	0
3	21	2000	3	MN	1
3	17	2000	3	MN	0
3	1	2000	3	OH	0
8	12	2002	1	OH	0
9	21	2000	2	OH	0
3	10	2000	3	AR	0
8	5	2002	1	CO	0
8	18	2001	1	GA	0
1	17	2002	1	KS	0
3	26	2001	2	MO	0
9	28	2000	3	NC	0
11	29	1999	3	SC	0
12	28	2001	1	TN	0
7	30	2001	1	TX	0
12	29	1998	4	TX	0
8	29	2001	2	TX	0
5	13	2000	3	TX	0
5	15	2002	1	WI	0
10	17	2000	2	CO	0
5	13	2000	R-2	GA	1
10	21	1998	R-3	GA	1
12	20	2000	2	IA	0
3	30	1999	4	IA	0
10	19	2001	1	IN	0
8	21	2000	2	KS	0
4	8	1999	4	MO	0
7	22	1999	R-3	TX	1
2	1	2001	2	IA	0
8	30	2001	1	IL	0
11	9	1999	3	KS	0
1	20		4	KS	0
1	27	2001	R-1	MO	1
5	9	2001	2	MO	0
6	24	2002	1	MO	0
9	17	2000	2	MS	0
9	23	2001	1	NE	0
11	24		4	NE	0
4	27	2002	1	TX	0
5	26	1998	4	AZ	1
9	19	1998	4	CA	0
5	22	2001	2	CO	0
9	19	2001	1	HI	0
1	8	2001	2	IA	0
11	25	1997	3	IL	0
3	19	2001	2	IN	0
5	9	1999	4	KS	0
8	25	1999	3	MO	0
7	20	2001	R-1	NE	1
5	31	2002	1	NE	0
12	26	2001	1	NE	0
8	10	1999	4	NE	0
1	18	2000	3	TN	0
1	9	2002	1	IA	0
1	29	1999	4	IA	0
5	29	1999	4	MN	0
2	28	2002	1	MN	0
5	3	2000	3	MO	0
10	22	2001	1	NE	0
3	24	2002	1	NE	0
8	13	1999	3	NE	0
4	6	1999	4	NE	0
12	29	2001	1	NE	0
4	21	2000	3	NE	0
4	9	2001	2	NE	0
2	6	1999	4	IL	0
4	14	2001	2	MI	0
1	28	2000	3	NE	0
7	5	2001	2	NJ	0
4	30	2002	1	AL	0
11	17	1998	4	CA	0
2	13	2001	2	CO	0
7	2	2001	2	LA	0
2	25	2000	3	LA	0
5	23	2002	1	LA	0
7	22	2001	2	LA	0
4	26	2001	2	LA	0
7	29	1998	R-4	MI	1
4	17	1999	R-3	NJ	0
9	19	2000	R-2	OH	0
8	5	1999	R-3	TX	1
7	3	2002	1	TX	0
5	16	2001	2	AL	0
1	20	2001	2	AL	0
8	15	2002	1	AL	0
10	12	2000	2	AL	0
8	4	2002	1	CA	0
7	28	2002	1	CO	0
4	29	2002	1	CO	0
8	29	2001	R-1	FL	1
2	8	2001	2	IL	0
10	23	2001	1	IL	0
3	28	2001	2	MO	0
3	22	2001	2	TX	0
7	26		3	CA	0
5	3		2	CA	0
6	25		2	FL	0
9	18		3	GA	0
7	5		4	MD	0
8	31		1	NC	0
10	11		2	NC	0
5	4		1	NC	0
6	1		3	NC	0
2	11		4	NC	0
11	3		3	SC	0
8	4		2	CO	0
6	11		2	DC	0
1	8		1	NC	0
4	19		3	NC	0
1	27		4	NC	0
8	8		1	NC	0
7	11		1	OH	0
9	19		2	SC	0
6	21		1	TN	0
3	13		1	TX	0
8	5		1	WV	0
6	1		R-2	WY	0
1	14		3	FL	0
3	27	2000	3	CO	0
7	7	2000	3	IL	0
4	28	2000	3	KS	0
7	16	2002	1	AZ	0
9	8	2002	1	CA	0
2	16	1999	4	CA	0
3	27	1999	4	CO	0
9	24	1999	4	HI	0
6	30	1999	4	HI	0
8	14	2000	2	OR	0
10	27	2001	1	OR	0
12	22	1998	4	WA	0
8	3	2002	1	WA	0
12	29	1998	4	CO	0
6	10	1999	4	IL	0
4	26	2000	3	MI	0
5	31	2000	3	MN	0
4	6	2000	R-2	NJ	1
9	20	2000	3	NY	0
11	18	1999	3	OH	0
3	24	2000	3	OR	0
1	12	2002	1	CA	0
11	12	2001	1	CO	0
11	9	2002	1	MN	0
12	3	2001	1	VA	0
5	18	2002	1	AL	0
8	30	2001	2	AL	0
10	26	1998	4	AL	0
3	20	1999	4	GA	0
9	10	1998	4	IL	0
12	21	2001	1	IL	0
7	3	2000	3	IN	0
12	7	2001	1	KY	0
7	8	2002	1	MI	0
5	10	2000	2	MO	0
1	18	2002	1	MS	0
5	8	2000	R-2	PA	1
3	2	2001	2	TX	0
2	10	1999	4	TX	0
12	20	2001	1	FL	0
4	27	2000	3	HI	0
9	3	2000	2	KY	0
12	20	1999	3	MO	0
7	31	2002	1	NC	0
10	22	2002	1	NJ	0
1	21	2000	3	SC	0
3	31	2001	2	SC	0
8	6	2001	2	TN	0
7	11		1	TX	0
2	1	2002	1	TX	0
7	9	2002	1	VA	0
11	3	2000	2	AZ	0
1	31	1998	5	CA	1
11	1	2000	3	CA	0
6	7	1999	4	CA	0
1	23	2001	2	CA	0
5	1	2001	2	CA	0
12	3	2002	1	CA	0
6	19	2000	3	ID	0
3	29	2001	2	IN	0
4	25	2000	2	MI	1
9	2	1998	4	TX	0
6	12	2002	1	TX	0
3	21	1998	R-4	GA	0
10	8	1999	3	IL	0
11	1	1999	3	IN	0
12	29	2001	1	MI	0
12	7	1998	4	MI	0
1	31	2002	1	MN	0
11	1	2000	R-1	NE	0
11	1	1998	4	OH	0
2	9	2001	2	TN	0
3	7	2002	1	TN	0
5	23	2000	3	TN	0
8	26	2002	1	TN	0
9	28	2001	1	TN	0
5	2	1999	4	TX	0
11	29	2000	2	VA	0
1	30	1999	4	AZ	0
7	26	1999	R-3	AZ	0
2	14	2000	3	AZ	0
9	6	2001	2	AZ	0
12	18	1999	3	AZ	0
7	1	2000	3	FL	0
11	22	1998	4	IN	0
2	28	2002	1	IN	0
5	4	2002	1	IN	0
11	6	2001	1	MO	0
2	14	2001	2	MO	0
10	19	2000	R-1	MS	1
5	26	2000	3	OH	0
2	20	2002	1	OH	0
6	28	2001	1	OH	0
5	14	2002	1	TN	0
12	11		1	AL	0
7	4		3	CA	0
11	21		R-2	IL	1
1	2		3	IL	0
1	16		1	NC	0
9	8		3	OH	0
11	14		1	OH	0
12	12		2	SC	0
5	15		3	TN	0
8	17		R-1	TX	1
11	1		3	TX	0
5	6		2	VA	0
8	30		3	WA	0
1	10	2002	1	AR	0
5	12	1999	3	MO	0
2	9	2002	1	TX	0
9	5	2002	1	TX	0
12	5	2001	1	TX	0
5	14	2001	2	TX	0
12	9	2000	2	TX	0
1	3		1	TX	0
8	4		3	TX	0
6	29	2000	3	TX	0
10	21	2000	2	TX	0
7	13	2002	1	TX	0
11	9	2000	2	TX	0
10	5	2000	2	TX	0
7	13	2000	R-2	TX	0
10	28	2000	2	WA	0
9	9	1998	4	IL	0
5	15	1999	5	IL	0
1	29	1999	3	TX	1
1	14	2002	1	CA	0
3	28	2002	1	FL	0
5	19	2001	1	FL	0
3	5	2001	2	IL	0
2	5	2000	3	TX	0
3	8	2002	1	TX	0
10	17	2002	1	TX	0
1	29	2002	1	TX	0
11	24	1999	2	TX	0
12	29	2000	2	TX	0
7	3	2002	1	IA	0
10	15	2000	2	KS	0
9	13	1999	R-2	NE	0
1	17	1999	4	OK	0
2	5	2002	1	OK	0
1	3	2002	1	TX	0
9	26	199	3	TX	0
10	18	2000	2	TX	0
4	30	1999	4	TX	0
3	15	1999	R-3	TX	0
5	29	1999	R-3	CA	1
7	30	2000	3	HI	0
9	6	2000	R-2	ID	0
5	14	2000	3	ID	0
11	13		2	GA	0
7	9		1	IA	0
6	29		4	IL	0
1	21		4	IL	0
3	11		4	IL	0
12	4		R-4	IL	0
1	5		R-2	IN	1
4	22		1	IN	0
8	31		1	MD	0
11	11		2	MN	0
10	17		1	NC	0
11	11		1	UT	0
6	28		R-3	VA	1
3	31		R-1	VA	0
10	11		5	WA	0
7	31		R-1	WI	0
10	22		4	WI	0
8	28	2001	1	IA	0
2	6	1999	4	WI	0
11	8	1998	4	WI	0
10	17	2001	1	WI	0
8	19	2000	2	WI	0
6	27	2000	3	WI	0
2	21	2002	1	WI	0
12	7	1999	3	WI	0
3	20	2000	3	WI	0
7	21	2002	1	WI	0
1	7	2000	3	WI	0
9	26	2000	2	WI	0
1	5	1999	4	AR	0
2	8	2000	3	AZ	0
1	20	2022	1	CO	0
1	20	2002	1	CO	0
4	27	2001	2	CO	0
4	19	1998	4	CO	0
8	23	1999	2	IL	0
1	6	2001	2	NE	0
9	13	2001	1	NE	0
10	24	2000	2	NE	0
2	13		3	WI	0
8	30	2002	1	WY	0
4	18	2002	1	WY	0
9	9	2002	1	CA	0
8	6	2002	1	CA	0
4	1	1999	4	CA	0
12	31	2001	1	IL	0
8	9	2001	1	MI	0
7	27	2002	1	NV	0
1	13	2002	1	PA	0
11	9	1998	4	TX	0
6	20	2001	1	WI	0
2	17	2002	1	AZ	0
11	28	1999	3	AZ	0
6	28		2	CO	0
9	26	2001	1	IL	0
10	25	2002	1	KY	0
1	2	2002	1	KY	0
3	4	2002	1	MA	0
6	8	2002	1	MI	0
3	22		2	OK	0
1	29		1	TX	0
4	10		R-1	VA	1
2	13	2001	3	VA	0
12	23	2002	1	VA	0
4	21	2000	3	GA	0
11	6	1997	5	IA	0
3	6	2002	1	IL	0
7	15	2002	1	IN	0
12	27	1998	5	KY	0
9	3	2001	1	KY	0
10	22	2000	2	NC	0
8	28	2001	2	NC	0
1	6	2002	1	NC	0
7	1	1999	4	NC	0
2	9	2000	3	NV	0
3	2	1999	4	OH	0
3	6	2000	3	OK	0
1	21	1998	5	TX	0
8	16	2001	2	VA	0
11	25	1998	4	VA	0
10	12	2001	1	VA	0
6		2001	2	CA	0
7		2000	R-2	CA	1
5		1999	4	CA	0
11		2001	1	CO	0
4		2000	R-2	HI	1
11		2000	2	NV	0
1		2002	1	OR	0
9		1998	R-3	UT	1
9		2000	R-2	WA	1
1		2002	1	WA	0
6		2002	1	WA	0
11	17	1998	4	GA	0
9	11	1998	4	IN	1
10	19	2001	1	MI	0
11	3	1998	4	MS	0
2	20	2000	3	NE	0
5	4	2000	3	OH	1
8	25	1999	4	OH	0
7	1	2001	2	TX	0
4	3	2000	3	IL	0
10	7	1998	R-3	IN	1
1	2	2000	3	IN	0
6	28	1998	4	IN	0
5	20	1999	3	IN	0
11	9	1998	4	KY	0
4	1	1999	4	KY	0
3	27	2002	1	KY	0
12	13	2000	2	MI	0
5	1	2003	1	MI	0
7	19	2000	2	OH	0
7	8	2001	1	OH	0
4	10	2002	1	OH	0
11	2	2000	2	TN	0
6	12	1999	4	TN	0
4	3	2000	3	IL	0
10	7	1998	4	IN	1
1	2	2000	3	IN	0
7	28	1998	4	IN	0
5	20	1999	3	IN	0
11	9	1998	4	KY	0
4	1	1999	4	KY	0
3	27	2002	1	KY	0
12	13	2000	2	MI	0
7	19	2000	2	OH	0
7	8	2001	1	OH	0
4	10	2002	1	OH	0
11	2	2000	2	TN	0
6	12	1999	3	TN	0
9	12	2001	1	IL	0
10	26	2001	1	OH	0
2	19	2000	3	AZ	0
6	19	2000	2	FL	1
2	25	1999	4	FL	0
9	13	1999	4	IA	0
3	8	2002	1	IL	0
1	16	2002	1	IL	0
10	27	2001	1	IN	0
5	25	2000	3	KS	0
12	5	2000	2	KY	0
4	10	2002	1	NC	0
1	14	2002	1	NC	0
2	10	2000	3	NY	0
3	17	1999	4	SC	0
10	6	2000	2	SC	0
4	6	2002	1	SC	0
12	8	1999	2	FL	1
4	11	2000	2	FL	1
2	7	2000	2	FL	0
8	16	1999	4	FL	0
5	21	2001	2	FL	0
4	23	2002	1	IL	0
4	1	2001	2	IL	0
5	16	2002	1	MA	0
4	19	2001	2	NC	0
9	6	1999	4	NC	0
8	15	2002	1	NC	0
1	18	1999	4	OH	0
11	25	2000	2	OH	0
5	2	2001	2	SC	0
11	23	2001	1	WI	0
Month	Date	Year	Class	Home State	1-Redshirt
